# Supplementary material for: Prophylactic influences of prebiotics on gut microbiome and immune response of heat-stressed broiler chickens
Source: Sci Rep. 2023 Aug 26;13:13991. doi: 10.1038/s41598-023-40997-7 (PMC10460421; doi:10.1038/s41598-023-40997-7)
Supplement: Supplementary file 1 — Supplementary Table S1. [file 41598_2023_40997_MOESM1_ESM.xlsx]

## Sheet: group_sig_Treatment_L6
Prophylactic influences of prebiotics on gut microbiome and immune response of heat-stressed broiler chickens: Sustainable mitigation of climate change Yara Sayed a*, Mariam Hassan b,c,*, Heba M. Salem d, Khaled Al-Amry a and Gamal E. Eid a a Department of Microbiology, Faculty of Veterinary Medicine, Cairo University, 12211, Giza, Egypt. b Department of Microbiology and Immunology, Faculty of Ph…
Table S1: List of identified OTUs (at genus level) with comparing their frequencies in prebiotics-treated and non-prebiotics-treated samples P: P value; FDR P: the false positive adjustment of the P value corrected by the Benjamini-Hochberg FDR procedure for multiple comparisons
OTU	Test-Statistic	P	FDR_P	Bonferroni_P	Prebiotics-treated	Non-prebiotics-treated
k__Bacteria;p__Proteobacteria;Other;Other;Other;Other	5.47826	0.0192544	0.748133	1	0	2.79578e-05
k__Bacteria;p__Firmicutes;c__Clostridia;o__Clostridiales;f__Christensenellaceae;g__	4.58182	0.0323129	0.748133	1	2.76281e-05	0.000181914
k__Bacteria;p__Firmicutes;c__Clostridia;o__Clostridiales;f__[Mogibacteriaceae];g__	4.5	0.0338949	0.748133	1	5.45799e-05	0.000309328
k__Bacteria;p__Firmicutes;c__Erysipelotrichi;o__Erysipelotrichales;f__Erysipelotrichaceae;g__[Eubacterium]	4.5	0.0338949	0.748133	1	0.000112767	0.000255964
k__Bacteria;p__Proteobacteria;c__Alphaproteobacteria;o__Rhizobiales;f__Methylobacteriaceae;g__Methylobacterium	3.36538	0.06658	0.748133	1	1.92514e-06	8.02934e-06
k__Bacteria;p__Firmicutes;c__Bacilli;o__Lactobacillales;f__;g__	3.125	0.0770999	0.748133	1	0.000113194	0.000605446
k__Bacteria;p__Firmicutes;c__Clostridia;o__Clostridiales;f__Dehalobacteriaceae;g__Dehalobacterium	3.125	0.0770999	0.748133	1	2.39315e-05	0.000146537
k__Bacteria;p__Firmicutes;c__Clostridia;o__Clostridiales;f__Lachnospiraceae;g__Dorea	3.125	0.0770999	0.748133	1	0.000673276	0.00133487
k__Bacteria;p__Firmicutes;c__Erysipelotrichi;o__Erysipelotrichales;f__Erysipelotrichaceae;g__cc_115	3.125	0.0770999	0.748133	1	6.48372e-05	0.000193418
k__Bacteria;p__Proteobacteria;c__Gammaproteobacteria;o__Pseudomonadales;f__Pseudomonadaceae;g__Pseudomonas	3.125	0.0770999	0.748133	1	0.000200985	0.00339826
k__Bacteria;p__Actinobacteria;c__Actinobacteria;o__Actinomycetales;f__Intrasporangiaceae;g__	3.11111	0.0777599	0.748133	1	0	4.61568e-06
k__Bacteria;p__Firmicutes;c__Clostridia;o__Clostridiales;f__Eubacteriaceae;g__Anaerofustis	3.11111	0.0777599	0.748133	1	0	4.27193e-05
k__Bacteria;p__Proteobacteria;c__Betaproteobacteria;o__Burkholderiales;f__Comamonadaceae;g__Comamonas	3.11111	0.0777599	0.748133	1	0	1.19964e-05
k__Bacteria;p__Proteobacteria;c__Gammaproteobacteria;o__Oceanospirillales;f__Oceanospirillaceae;g__	3.11111	0.0777599	0.748133	1	0	4.61568e-06
k__Bacteria;p__Proteobacteria;c__Gammaproteobacteria;o__Xanthomonadales;f__Xanthomonadaceae;Other	3.11111	0.0777599	0.748133	1	0	0.000605263
k__Bacteria;p__Firmicutes;Other;Other;Other;Other	2.15385	0.142213	0.748133	1	8.75105e-06	3.02667e-05
k__Bacteria;p__Firmicutes;c__Bacilli;o__Lactobacillales;f__Enterococcaceae;Other	2.03636	0.153576	0.748133	1	2.95782e-05	8.79316e-05
k__Bacteria;p__Firmicutes;c__Bacilli;o__Lactobacillales;f__Enterococcaceae;g__	2.03636	0.153576	0.748133	1	0.000970041	0.00240871
k__Bacteria;p__Firmicutes;c__Clostridia;o__Clostridiales;f__Dehalobacteriaceae;g__	2.03636	0.153576	0.748133	1	1.26013e-05	4.17399e-05
k__Bacteria;p__Firmicutes;c__Clostridia;o__Clostridiales;f__Veillonellaceae;g__	2.03636	0.153576	0.748133	1	1.57727e-05	0.000105034
k__Bacteria;p__Proteobacteria;c__Betaproteobacteria;o__Burkholderiales;f__;g__	2.03636	0.153576	0.748133	1	1.40012e-05	0.000102699
k__Bacteria;p__Firmicutes;c__Bacilli;o__Lactobacillales;f__Enterococcaceae;g__Enterococcus	2	0.157299	0.748133	1	0.00422661	0.0243576
k__Bacteria;p__Firmicutes;c__Bacilli;o__Lactobacillales;f__Lactobacillaceae;g__Lactobacillus	2	0.157299	0.748133	1	0.411	0.223804
k__Bacteria;p__Firmicutes;c__Bacilli;o__Lactobacillales;f__Leuconostocaceae;g__	2	0.157299	0.748133	1	1.6298e-05	0.00065702
k__Bacteria;p__Firmicutes;c__Clostridia;o__Clostridiales;f__Clostridiaceae;g__Clostridium	2	0.157299	0.748133	1	7.86008e-05	0.000201845
k__Bacteria;p__Firmicutes;c__Clostridia;o__Clostridiales;f__Peptostreptococcaceae;Other	2	0.157299	0.748133	1	0.000677827	0.000111544
k__Bacteria;p__Firmicutes;c__Clostridia;o__Clostridiales;f__Peptostreptococcaceae;g__	2	0.157299	0.748133	1	0.0219998	0.00572824
k__Bacteria;p__Firmicutes;c__Clostridia;o__Clostridiales;f__Ruminococcaceae;g__Anaerotruncus	2	0.157299	0.748133	1	0.000223074	0.000600806
k__Bacteria;p__Firmicutes;c__Clostridia;o__Clostridiales;f__Ruminococcaceae;g__Ruminococcus	2	0.157299	0.748133	1	0.00336813	0.007938
k__Bacteria;p__Proteobacteria;c__Gammaproteobacteria;o__Pseudomonadales;f__Pseudomonadaceae;g__	2	0.157299	0.748133	1	3.44458e-05	8.61433e-05
k__Bacteria;p__Tenericutes;c__Mollicutes;o__RF39;f__;g__	2	0.157299	0.748133	1	0.000442953	0.00195804
k__Bacteria;p__Bacteroidetes;c__Sphingobacteriia;o__Sphingobacteriales;f__Sphingobacteriaceae;g__	1.86413	0.172149	0.748133	1	3.50042e-05	0.000327184
k__Bacteria;p__TM7;c__TM7-3;o__EW055;f__;g__	1.86413	0.172149	0.748133	1	1.92514e-06	9.68754e-06
k__Bacteria;p__Verrucomicrobia;c__Verrucomicrobiae;o__Verrucomicrobiales;f__Verrucomicrobiaceae;g__Akkermansia	1.86413	0.172149	0.748133	1	2.18776e-06	9.23136e-06
k__Bacteria;p__Actinobacteria;c__Actinobacteria;o__Actinomycetales;f__Propionibacteriaceae;g__Propionibacterium	1.75	0.185877	0.748133	1	5.74114e-06	0
k__Bacteria;p__Firmicutes;c__Clostridia;o__Clostridiales;f__Ruminococcaceae;g__Butyricicoccus	1.75	0.185877	0.748133	1	1.71892e-05	0
k__Bacteria;p__Proteobacteria;c__Alphaproteobacteria;o__Rhizobiales;f__Methylobacteriaceae;g__	1.75	0.185877	0.748133	1	9.35607e-05	0
k__Bacteria;p__Proteobacteria;c__Alphaproteobacteria;o__Sphingomonadales;f__Sphingomonadaceae;g__Sphingomonas	1.75	0.185877	0.748133	1	1.20075e-05	0
k__Bacteria;p__Proteobacteria;c__Betaproteobacteria;o__Burkholderiales;f__Burkholderiaceae;g__Burkholderia	1.75	0.185877	0.748133	1	3.83314e-06	0
k__Bacteria;p__Proteobacteria;c__Gammaproteobacteria;o__Enterobacteriales;f__Enterobacteriaceae;g__Enterobacter	1.75	0.185877	0.748133	1	3.83314e-06	0
k__Bacteria;p__Proteobacteria;c__Gammaproteobacteria;o__Enterobacteriales;f__Enterobacteriaceae;g__Klebsiella	1.55909	0.211798	0.748133	1	0.000561716	4.61568e-06
k__Bacteria;p__Acidobacteria;c__Acidobacteria-6;o__iii1-15;f__mb2424;g__	1.33333	0.248213	0.748133	1	0	5.72045e-06
k__Bacteria;p__Actinobacteria;c__Actinobacteria;o__Actinomycetales;f__Jonesiaceae;g__	1.33333	0.248213	0.748133	1	0	5.72045e-06
k__Bacteria;p__Actinobacteria;c__Actinobacteria;o__Actinomycetales;f__Nocardioidaceae;g__	1.33333	0.248213	0.748133	1	0	5.72045e-06
k__Bacteria;p__Bacteroidetes;c__Bacteroidia;o__Bacteroidales;f__Prevotellaceae;g__Prevotella	1.33333	0.248213	0.748133	1	0	5.72045e-06
k__Bacteria;p__Bacteroidetes;c__Flavobacteriia;o__Flavobacteriales;f__Flavobacteriaceae;g__Myroides	1.33333	0.248213	0.748133	1	0	5.72045e-06
k__Bacteria;p__Bacteroidetes;c__Flavobacteriia;o__Flavobacteriales;f__Flavobacteriaceae;g__Salegentibacter	1.33333	0.248213	0.748133	1	0	5.72045e-06
k__Bacteria;p__Bacteroidetes;c__Flavobacteriia;o__Flavobacteriales;f__[Weeksellaceae];g__	1.33333	0.248213	0.748133	1	0	1.14409e-05
k__Bacteria;p__Bacteroidetes;c__[Saprospirae];o__[Saprospirales];f__Chitinophagaceae;g__	1.33333	0.248213	0.748133	1	0	5.72045e-06
k__Bacteria;p__Bacteroidetes;c__[Saprospirae];o__[Saprospirales];f__Chitinophagaceae;g__Flavisolibacter	1.33333	0.248213	0.748133	1	0	1.14409e-05
k__Bacteria;p__Firmicutes;c__Bacilli;o__Bacillales;f__Bacillaceae;g__Anaerobacillus	1.33333	0.248213	0.748133	1	0	4.09639e-05
k__Bacteria;p__Firmicutes;c__Bacilli;o__Bacillales;f__Staphylococcaceae;g__Macrococcus	1.33333	0.248213	0.748133	1	0	1.14409e-05
k__Bacteria;p__Firmicutes;c__Bacilli;o__Lactobacillales;f__Carnobacteriaceae;g__Desemzia	1.33333	0.248213	0.748133	1	0	8.58067e-06
k__Bacteria;p__Firmicutes;c__Bacilli;o__Lactobacillales;f__Lactobacillaceae;g__	1.33333	0.248213	0.748133	1	0	6.82731e-06
k__Bacteria;p__Firmicutes;c__Clostridia;o__Clostridiales;f__Clostridiaceae;g__Oxobacter	1.33333	0.248213	0.748133	1	0	6.82731e-06
k__Bacteria;p__Firmicutes;c__Clostridia;o__Clostridiales;f__[Mogibacteriaceae];g__Anaerovorax	1.33333	0.248213	0.748133	1	0	5.72045e-06
k__Bacteria;p__Proteobacteria;c__Alphaproteobacteria;o__BD7-3;f__;g__	1.33333	0.248213	0.748133	1	0	5.72045e-06
k__Bacteria;p__Proteobacteria;c__Alphaproteobacteria;o__Rhizobiales;f__Brucellaceae;Other	1.33333	0.248213	0.748133	1	0	1.43011e-05
k__Bacteria;p__Proteobacteria;c__Alphaproteobacteria;o__Rhizobiales;f__Hyphomicrobiaceae;g__Devosia	1.33333	0.248213	0.748133	1	0	8.58067e-06
k__Bacteria;p__Proteobacteria;c__Alphaproteobacteria;o__Rhizobiales;f__Phyllobacteriaceae;Other	1.33333	0.248213	0.748133	1	0	2.00216e-05
k__Bacteria;p__Proteobacteria;c__Alphaproteobacteria;o__Sphingomonadales;f__Erythrobacteraceae;g__	1.33333	0.248213	0.748133	1	0	5.72045e-06
k__Bacteria;p__Proteobacteria;c__Alphaproteobacteria;o__Sphingomonadales;f__Sphingomonadaceae;g__	1.33333	0.248213	0.748133	1	0	5.72045e-06
k__Bacteria;p__Proteobacteria;c__Betaproteobacteria;o__Burkholderiales;f__Alcaligenaceae;g__Achromobacter	1.33333	0.248213	0.748133	1	0	5.72045e-06
k__Bacteria;p__Proteobacteria;c__Betaproteobacteria;o__Burkholderiales;f__Alcaligenaceae;g__Alcaligenes	1.33333	0.248213	0.748133	1	0	2.28818e-05
k__Bacteria;p__Proteobacteria;c__Betaproteobacteria;o__Burkholderiales;f__Alcaligenaceae;g__Sutterella	1.33333	0.248213	0.748133	1	0	0.00297901
k__Bacteria;p__Proteobacteria;c__Gammaproteobacteria;o__Enterobacteriales;f__Enterobacteriaceae;g__Providencia	1.33333	0.248213	0.748133	1	0	1.14409e-05
k__Bacteria;p__Verrucomicrobia;c__Verrucomicrobiae;o__Verrucomicrobiales;f__Verrucomicrobiaceae;g__	1.33333	0.248213	0.748133	1	0	8.58067e-06
k__Bacteria;p__Verrucomicrobia;c__[Spartobacteria];o__[Chthoniobacterales];f__[Chthoniobacteraceae];g__	1.33333	0.248213	0.748133	1	0	1.14409e-05
k__Bacteria;p__Firmicutes;c__Clostridia;o__Clostridiales;f__Lachnospiraceae;g__Clostridium	1.21154	0.271028	0.748133	1	0.00121655	1.70683e-05
k__Bacteria;p__Proteobacteria;c__Deltaproteobacteria;o__Desulfovibrionales;f__Desulfovibrionaceae;g__Bilophila	1.21154	0.271028	0.748133	1	0.000132449	0.000706288
k__Bacteria;p__Firmicutes;c__Bacilli;o__Bacillales;f__Bacillaceae;g__	1.14545	0.284503	0.748133	1	0.000382333	0.000271201
k__Bacteria;p__Bacteroidetes;c__Bacteroidia;o__Bacteroidales;f__Bacteroidaceae;g__Bacteroides	1.125	0.288844	0.748133	1	0.0348182	0.100954
k__Bacteria;p__Firmicutes;c__Bacilli;o__Lactobacillales;f__Leuconostocaceae;g__Weissella	1.125	0.288844	0.748133	1	5.91983e-05	0.000334036
k__Bacteria;p__Firmicutes;c__Clostridia;o__Clostridiales;Other;Other	1.125	0.288844	0.748133	1	0.00186419	0.0010975
k__Bacteria;p__Firmicutes;c__Clostridia;o__Clostridiales;f__Lachnospiraceae;g__Lachnospira	1.125	0.288844	0.748133	1	2.44567e-05	0.000476087
k__Bacteria;p__Firmicutes;c__Erysipelotrichi;o__Erysipelotrichales;f__Erysipelotrichaceae;g__Coprobacillus	1.125	0.288844	0.748133	1	0.000704971	0.00108838
k__Bacteria;p__Proteobacteria;c__Gammaproteobacteria;o__Enterobacteriales;f__Enterobacteriaceae;g__	1.125	0.288844	0.748133	1	0.125886	0.0762502
k__Bacteria;p__Proteobacteria;c__Gammaproteobacteria;o__Enterobacteriales;f__Enterobacteriaceae;g__Proteus	1.125	0.288844	0.748133	1	0.000271224	9.33253e-05
k__Bacteria;p__Bacteroidetes;c__Bacteroidia;o__Bacteroidales;f__Rikenellaceae;Other	0.951087	0.329443	0.748133	1	4.59352e-06	9.88205e-06
k__Bacteria;p__Firmicutes;c__Bacilli;Other;Other;Other	0.951087	0.329443	0.748133	1	1.09388e-05	2.39257e-05
k__Bacteria;p__Firmicutes;c__Bacilli;o__Bacillales;f__Staphylococcaceae;Other	0.951087	0.329443	0.748133	1	6.56329e-06	1.3393e-05
k__Bacteria;p__Firmicutes;c__Clostridia;o__Clostridiales;f__[Tissierellaceae];g__Anaerococcus	0.951087	0.329443	0.748133	1	1.09388e-05	3.27638e-05
k__Bacteria;p__Proteobacteria;c__Betaproteobacteria;o__Burkholderiales;f__Alcaligenaceae;g__	0.951087	0.329443	0.748133	1	6.78206e-05	0.000448419
k__Bacteria;p__Proteobacteria;c__Gammaproteobacteria;o__Pseudomonadales;f__Moraxellaceae;Other	0.951087	0.329443	0.748133	1	2.18776e-06	1.3393e-05
k__Bacteria;p__Proteobacteria;c__Gammaproteobacteria;o__Thiotrichales;f__Piscirickettsiaceae;g__	0.951087	0.329443	0.748133	1	1.908e-06	4.61568e-06
k__Bacteria;p__Firmicutes;c__Clostridia;o__Clostridiales;f__Lachnospiraceae;g__Roseburia	0.795455	0.372456	0.748133	1	8.56271e-05	1.86593e-05
k__Bacteria;p__Actinobacteria;c__Actinobacteria;o__Actinomycetales;f__Bogoriellaceae;g__Georgenia	0.75	0.386476	0.748133	1	3.85027e-06	0
k__Bacteria;p__Actinobacteria;c__Actinobacteria;o__Actinomycetales;f__Geodermatophilaceae;Other	0.75	0.386476	0.748133	1	3.81601e-06	0
k__Bacteria;p__Actinobacteria;c__Actinobacteria;o__Actinomycetales;f__Gordoniaceae;g__Gordonia	0.75	0.386476	0.748133	1	8.75105e-06	0
k__Bacteria;p__Actinobacteria;c__Actinobacteria;o__Actinomycetales;f__Intrasporangiaceae;g__Phycicoccus	0.75	0.386476	0.748133	1	3.81601e-06	0
k__Bacteria;p__Actinobacteria;c__Actinobacteria;o__Actinomycetales;f__Microbacteriaceae;g__Pseudoclavibacter	0.75	0.386476	0.748133	1	6.56329e-06	0
k__Bacteria;p__Actinobacteria;c__Actinobacteria;o__Actinomycetales;f__Micrococcaceae;g__Arthrobacter	0.75	0.386476	0.748133	1	1.09388e-05	0
k__Bacteria;p__Actinobacteria;c__Actinobacteria;o__Actinomycetales;f__Micrococcaceae;g__Kocuria	0.75	0.386476	0.748133	1	3.81601e-06	0
k__Bacteria;p__Bacteroidetes;c__Cytophagia;o__Cytophagales;f__Cytophagaceae;g__Pontibacter	0.75	0.386476	0.748133	1	3.81601e-06	0
k__Bacteria;p__Bacteroidetes;c__Sphingobacteriia;o__Sphingobacteriales;f__Sphingobacteriaceae;g__Pedobacter	0.75	0.386476	0.748133	1	3.81601e-06	0
k__Bacteria;p__Firmicutes;c__Bacilli;o__Bacillales;f__Paenibacillaceae;g__Paenibacillus	0.75	0.386476	0.748133	1	7.63201e-06	0
k__Bacteria;p__Firmicutes;c__Bacilli;o__Lactobacillales;f__Carnobacteriaceae;Other	0.75	0.386476	0.748133	1	3.81601e-06	0
k__Bacteria;p__Firmicutes;c__Bacilli;o__Lactobacillales;f__Carnobacteriaceae;g__Granulicatella	0.75	0.386476	0.748133	1	1.09388e-05	0
k__Bacteria;p__Firmicutes;c__Erysipelotrichi;o__Erysipelotrichales;f__Erysipelotrichaceae;Other	0.75	0.386476	0.748133	1	3.85027e-06	0
k__Bacteria;p__Firmicutes;c__Erysipelotrichi;o__Erysipelotrichales;f__Erysipelotrichaceae;g__Clostridium	0.75	0.386476	0.748133	1	1.5264e-05	0
k__Bacteria;p__Proteobacteria;c__Alphaproteobacteria;o__Caulobacterales;f__Caulobacteraceae;g__Mycoplana	0.75	0.386476	0.748133	1	5.72401e-06	0
k__Bacteria;p__Proteobacteria;c__Alphaproteobacteria;o__Rhizobiales;f__Rhizobiaceae;g__	0.75	0.386476	0.748133	1	3.81601e-06	0
k__Bacteria;p__Proteobacteria;c__Alphaproteobacteria;o__Rhizobiales;f__Rhizobiaceae;g__Agrobacterium	0.75	0.386476	0.748133	1	7.70054e-06	0
k__Bacteria;p__Proteobacteria;c__Alphaproteobacteria;o__Rhodospirillales;f__Acetobacteraceae;g__	0.75	0.386476	0.748133	1	4.37553e-06	0
k__Bacteria;p__Proteobacteria;c__Betaproteobacteria;o__Rhodocyclales;f__Rhodocyclaceae;g__Hydrogenophilus	0.75	0.386476	0.748133	1	3.81601e-06	0
k__Bacteria;p__Proteobacteria;c__Gammaproteobacteria;o__Alteromonadales;f__Alteromonadaceae;g__	0.75	0.386476	0.748133	1	3.85027e-06	0
k__Bacteria;p__Proteobacteria;c__Gammaproteobacteria;o__Enterobacteriales;f__Enterobacteriaceae;g__Erwinia	0.75	0.386476	0.748133	1	3.81601e-06	0
k__Bacteria;p__Proteobacteria;c__Gammaproteobacteria;o__Oceanospirillales;f__Halomonadaceae;g__Halomonas	0.75	0.386476	0.748133	1	5.68818e-05	0
k__Bacteria;p__Proteobacteria;c__Gammaproteobacteria;o__Pseudomonadales;f__Moraxellaceae;g__Moraxella	0.75	0.386476	0.748133	1	3.85027e-06	0
k__Bacteria;p__Actinobacteria;c__Actinobacteria;o__Actinomycetales;f__Micrococcaceae;g__Microbispora	0.608696	0.435279	0.802972	1	1.53326e-05	2.86022e-06
k__Bacteria;p__Firmicutes;c__Bacilli;o__Bacillales;f__Planococcaceae;g__	0.608696	0.435279	0.802972	1	2.35401e-05	2.86022e-06
k__Bacteria;p__Actinobacteria;c__Coriobacteriia;o__Coriobacteriales;f__Coriobacteriaceae;g__	0.538462	0.463071	0.802972	1	4.20476e-06	9.68754e-06
k__Bacteria;p__Firmicutes;c__Bacilli;o__Bacillales;f__Staphylococcaceae;g__Salinicoccus	0.538462	0.463071	0.802972	1	7.64915e-06	1.31012e-05
k__Bacteria;p__Actinobacteria;c__Actinobacteria;o__Actinomycetales;f__Corynebacteriaceae;g__Corynebacterium	0.5	0.4795	0.802972	1	0.0157396	0.00964233
k__Bacteria;p__Actinobacteria;c__Actinobacteria;o__Actinomycetales;f__Dermabacteraceae;g__Brachybacterium	0.5	0.4795	0.802972	1	0.00283567	0.00167202
k__Bacteria;p__Actinobacteria;c__Actinobacteria;o__Actinomycetales;f__Micrococcaceae;g__	0.5	0.4795	0.802972	1	7.01305e-05	3.55268e-05
k__Bacteria;p__Bacteroidetes;c__Bacteroidia;o__Bacteroidales;f__Rikenellaceae;g__	0.5	0.4795	0.802972	1	0.0303583	0.0640047
k__Bacteria;p__Firmicutes;c__Bacilli;o__Bacillales;Other;Other	0.5	0.4795	0.802972	1	0.000206945	0.00210221
k__Bacteria;p__Firmicutes;c__Bacilli;o__Bacillales;f__Bacillaceae;Other	0.5	0.4795	0.802972	1	5.04919e-05	0.000108325
k__Bacteria;p__Firmicutes;c__Bacilli;o__Bacillales;f__Staphylococcaceae;g__Jeotgalicoccus	0.5	0.4795	0.802972	1	0.00464704	0.00163761
k__Bacteria;p__Firmicutes;c__Bacilli;o__Lactobacillales;f__Aerococcaceae;g__Aerococcus	0.5	0.4795	0.802972	1	0.000862875	0.00109503
k__Bacteria;p__Firmicutes;c__Clostridia;o__Clostridiales;f__;g__	0.5	0.4795	0.802972	1	0.0646742	0.14632
k__Bacteria;p__Firmicutes;c__Clostridia;o__Clostridiales;f__Clostridiaceae;g__SMB53	0.5	0.4795	0.802972	1	0.000255017	0.000265654
k__Bacteria;p__Firmicutes;c__Clostridia;o__Clostridiales;f__Lachnospiraceae;g__Coprococcus	0.5	0.4795	0.802972	1	0.00160829	0.00194422
k__Bacteria;p__Firmicutes;c__Clostridia;o__Clostridiales;f__Lachnospiraceae;g__[Ruminococcus]	0.5	0.4795	0.802972	1	0.0175739	0.0151156
k__Bacteria;p__Firmicutes;c__Clostridia;o__Clostridiales;f__Ruminococcaceae;g__Faecalibacterium	0.5	0.4795	0.802972	1	0.0108566	0.0664864
k__Bacteria;p__Firmicutes;c__Bacilli;o__Bacillales;f__Bacillaceae;g__Natronobacillus	0.342391	0.558452	0.853045	1	4.5943e-05	3.38686e-05
k__Bacteria;p__Firmicutes;c__Bacilli;o__Bacillales;f__Bacillaceae;g__Oceanobacillus	0.342391	0.558452	0.853045	1	7.00084e-05	8.58277e-06
k__Bacteria;p__Firmicutes;c__Bacilli;o__Lactobacillales;f__Streptococcaceae;g__Lactococcus	0.342391	0.558452	0.853045	1	9.62568e-06	9.23136e-06
k__Bacteria;p__Firmicutes;c__Clostridia;o__Clostridiales;f__Clostridiaceae;g__Sarcina	0.342391	0.558452	0.853045	1	7.70054e-06	9.68754e-06
k__Bacteria;p__Proteobacteria;c__Betaproteobacteria;Other;Other;Other	0.342391	0.558452	0.853045	1	3.81601e-06	4.61568e-06
k__Bacteria;p__Proteobacteria;c__Betaproteobacteria;o__Burkholderiales;f__Alcaligenaceae;g__Oligella	0.342391	0.558452	0.853045	1	0.000168458	7.63179e-05
k__Bacteria;p__Proteobacteria;c__Gammaproteobacteria;o__Aeromonadales;f__Aeromonadaceae;g__Oceanimonas	0.342391	0.558452	0.853045	1	1.53143e-05	1.21909e-05
k__Bacteria;p__Proteobacteria;c__Gammaproteobacteria;o__Enterobacteriales;f__Enterobacteriaceae;g__Citrobacter	0.342391	0.558452	0.853045	1	1.31266e-05	1.04355e-05
k__Bacteria;p__Proteobacteria;c__Gammaproteobacteria;o__Xanthomonadales;f__Xanthomonadaceae;g__Luteimonas	0.342391	0.558452	0.853045	1	0.000109388	8.24316e-05
k__Bacteria;p__Proteobacteria;c__Alphaproteobacteria;o__Rhodobacterales;f__Rhodobacteraceae;g__Paracoccus	0.286364	0.59256	0.853045	1	1.61204e-05	6.37114e-06
k__Bacteria;p__Bacteroidetes;c__Cytophagia;o__Cytophagales;f__Cytophagaceae;g__	0.194444	0.659243	0.853045	1	3.81601e-06	5.72045e-06
k__Bacteria;p__Firmicutes;c__Bacilli;o__Bacillales;f__Bacillaceae;g__Gracilibacillus	0.194444	0.659243	0.853045	1	1.53143e-05	2.28818e-05
k__Bacteria;p__Firmicutes;c__Clostridia;o__Clostridiales;f__Clostridiaceae;g__Alkaliphilus	0.194444	0.659243	0.853045	1	1.92514e-06	1.0241e-05
k__Bacteria;p__Proteobacteria;c__Alphaproteobacteria;o__Caulobacterales;f__Caulobacteraceae;g__	0.194444	0.659243	0.853045	1	1.92514e-06	2.28818e-05
k__Bacteria;p__Proteobacteria;c__Alphaproteobacteria;o__Caulobacterales;f__Caulobacteraceae;g__Brevundimonas	0.194444	0.659243	0.853045	1	1.92514e-06	2.86022e-06
k__Bacteria;p__Proteobacteria;c__Alphaproteobacteria;o__Sphingomonadales;f__Sphingomonadaceae;g__Kaistobacter	0.194444	0.659243	0.853045	1	2.18776e-06	4.00431e-05
k__Bacteria;p__Proteobacteria;c__Betaproteobacteria;o__Burkholderiales;f__Oxalobacteraceae;g__	0.194444	0.659243	0.853045	1	7.63201e-06	2.00216e-05
k__Bacteria;p__Proteobacteria;c__Gammaproteobacteria;o__Aeromonadales;f__Aeromonadaceae;g__	0.194444	0.659243	0.853045	1	3.81601e-06	8.58067e-06
k__Bacteria;p__Proteobacteria;c__Gammaproteobacteria;o__Pseudomonadales;f__Moraxellaceae;g__Alkanindiges	0.194444	0.659243	0.853045	1	1.92514e-06	2.86022e-06
k__Bacteria;p__Proteobacteria;c__Gammaproteobacteria;o__Xanthomonadales;f__Xanthomonadaceae;g__	0.194444	0.659243	0.853045	1	1.908e-06	5.72045e-06
k__Bacteria;p__Proteobacteria;c__Gammaproteobacteria;o__Xanthomonadales;f__Xanthomonadaceae;g__Stenotrophomonas	0.194444	0.659243	0.853045	1	1.908e-06	1.43011e-05
k__Bacteria;p__Actinobacteria;c__Actinobacteria;o__Actinomycetales;f__Microbacteriaceae;g__	0.152174	0.696466	0.853045	1	6.28353e-06	2.86022e-06
k__Bacteria;p__Firmicutes;c__Bacilli;o__Bacillales;f__Planococcaceae;g__Sporosarcina	0.152174	0.696466	0.853045	1	0.000222592	1.71613e-05
k__Bacteria;p__Actinobacteria;c__Actinobacteria;o__Actinomycetales;f__Yaniellaceae;g__Yaniella	0.134615	0.713694	0.853045	1	6.7558e-05	2.35325e-05
k__Bacteria;p__Bacteroidetes;c__Bacteroidia;o__Bacteroidales;Other;Other	0.134615	0.713694	0.853045	1	0.000137697	0.000158038
k__Bacteria;p__Bacteroidetes;c__Sphingobacteriia;o__Sphingobacteriales;f__Sphingobacteriaceae;g__Sphingobacterium	0.134615	0.713694	0.853045	1	0.000607638	0.000424853
k__Bacteria;p__Firmicutes;c__Bacilli;o__Bacillales;f__Bacillaceae;g__Virgibacillus	0.134615	0.713694	0.853045	1	9.07804e-06	4.61568e-06
k__Bacteria;p__Firmicutes;c__Bacilli;o__Bacillales;f__Planococcaceae;Other	0.134615	0.713694	0.853045	1	3.20286e-05	3.65364e-05
k__Bacteria;p__Firmicutes;c__Bacilli;o__Lactobacillales;f__Aerococcaceae;g__Facklamia	0.134615	0.713694	0.853045	1	0.000597586	0.000224535
k__Bacteria;p__Firmicutes;c__Clostridia;o__Clostridiales;f__Peptococcaceae;g__	0.134615	0.713694	0.853045	1	4.33114e-05	9.21779e-05
k__Bacteria;p__Firmicutes;c__Clostridia;o__SHA-98;f__;g__	0.134615	0.713694	0.853045	1	1.99276e-05	3.23098e-05
k__Bacteria;p__Firmicutes;c__Erysipelotrichi;o__Erysipelotrichales;f__Erysipelotrichaceae;g__Holdemania	0.134615	0.713694	0.853045	1	4.48452e-06	3.89384e-05
k__Bacteria;p__Proteobacteria;c__Alphaproteobacteria;o__RF32;f__;g__	0.134615	0.713694	0.853045	1	0.00139381	0.000518422
k__Bacteria;p__Proteobacteria;c__Gammaproteobacteria;o__Pseudomonadales;f__Moraxellaceae;g__	0.134615	0.713694	0.853045	1	3.83314e-06	7.47591e-06
k__Bacteria;p__Proteobacteria;c__Gammaproteobacteria;o__Xanthomonadales;f__Xanthomonadaceae;g__Lysobacter	0.134615	0.713694	0.853045	1	0.000183492	1.56025e-05
k__Bacteria;p__Tenericutes;c__Mollicutes;o__Anaeroplasmatales;f__Anaeroplasmataceae;g__Anaeroplasma	0.134615	0.713694	0.853045	1	0.000202882	0.000409736
Unassigned;Other;Other;Other;Other;Other	0.125	0.723674	0.853045	1	0.0255944	0.026838
k__Bacteria;p__Bacteroidetes;c__Bacteroidia;o__Bacteroidales;f__[Barnesiellaceae];g__	0.125	0.723674	0.853045	1	0.0422561	0.038644
k__Bacteria;p__Firmicutes;c__Bacilli;o__Bacillales;f__Bacillaceae;g__Bacillus	0.125	0.723674	0.853045	1	0.000182908	0.000340458
k__Bacteria;p__Firmicutes;c__Bacilli;o__Bacillales;f__Staphylococcaceae;g__Staphylococcus	0.125	0.723674	0.853045	1	0.00115359	0.00118133
k__Bacteria;p__Firmicutes;c__Bacilli;o__Lactobacillales;Other;Other	0.125	0.723674	0.853045	1	0.000342884	0.000255489
k__Bacteria;p__Firmicutes;c__Bacilli;o__Lactobacillales;f__Streptococcaceae;g__	0.125	0.723674	0.853045	1	0.00012201	0.00013533
k__Bacteria;p__Firmicutes;c__Bacilli;o__Lactobacillales;f__Streptococcaceae;g__Streptococcus	0.125	0.723674	0.853045	1	0.00247881	0.00397482
k__Bacteria;p__Firmicutes;c__Clostridia;o__Clostridiales;f__Clostridiaceae;Other	0.125	0.723674	0.853045	1	0.000388148	0.000409891
k__Bacteria;p__Firmicutes;c__Clostridia;o__Clostridiales;f__Clostridiaceae;g__	0.125	0.723674	0.853045	1	0.0147377	0.0129218
k__Bacteria;p__Firmicutes;c__Clostridia;o__Clostridiales;f__Lachnospiraceae;g__Blautia	0.125	0.723674	0.853045	1	0.00127178	0.000680466
k__Bacteria;p__Firmicutes;c__Clostridia;o__Clostridiales;f__Lachnospiraceae;g__Epulopiscium	0.125	0.723674	0.853045	1	0.000454383	0.000397072
k__Bacteria;p__Firmicutes;c__Clostridia;o__Clostridiales;f__Ruminococcaceae;Other	0.125	0.723674	0.853045	1	0.000391204	0.000778573
k__Bacteria;p__Firmicutes;c__Clostridia;o__Clostridiales;f__Ruminococcaceae;g__	0.125	0.723674	0.853045	1	0.0488818	0.0598168
k__Bacteria;p__Firmicutes;c__Clostridia;o__Clostridiales;f__Ruminococcaceae;g__Oscillospira	0.125	0.723674	0.853045	1	0.0372275	0.0315615
k__Bacteria;p__Proteobacteria;c__Gammaproteobacteria;o__Enterobacteriales;f__Enterobacteriaceae;Other	0.125	0.723674	0.853045	1	0.000894531	0.000425201
k__Bacteria;p__Proteobacteria;c__Gammaproteobacteria;o__Enterobacteriales;f__Enterobacteriaceae;g__Escherichia	0.125	0.723674	0.853045	1	0.000552875	0.000509039
k__Bacteria;p__Proteobacteria;c__Gammaproteobacteria;o__Pseudomonadales;f__Moraxellaceae;g__Acinetobacter	0.125	0.723674	0.853045	1	0.00124878	0.00178901
k__Bacteria;Other;Other;Other;Other;Other	0.0318182	0.858427	0.989771	1	3.32012e-05	4.04104e-05
k__Bacteria;p__Actinobacteria;c__Actinobacteria;o__Actinomycetales;f__Brevibacteriaceae;g__Brevibacterium	0.0318182	0.858427	0.989771	1	0.00105675	0.000528837
k__Bacteria;p__Cyanobacteria;c__4C0d-2;o__YS2;f__;g__	0.0318182	0.858427	0.989771	1	0.000744042	0.000869855
k__Bacteria;p__Firmicutes;c__Clostridia;o__Clostridiales;f__Lachnospiraceae;g__Anaerostipes	0.0318182	0.858427	0.989771	1	0.00010747	0.000174942
k__Bacteria;p__Actinobacteria;c__Actinobacteria;o__Actinomycetales;f__Actinomycetaceae;g__	0	1	1	1	2.18776e-06	2.86022e-06
k__Bacteria;p__Actinobacteria;c__Actinobacteria;o__Actinomycetales;f__Dietziaceae;g__Dietzia	0	1	1	1	8.6951e-05	1.31964e-05
k__Bacteria;p__Actinobacteria;c__Actinobacteria;o__Actinomycetales;f__Microbacteriaceae;Other	0	1	1	1	1.09388e-05	5.72045e-06
k__Bacteria;p__Actinobacteria;c__Actinobacteria;o__Actinomycetales;f__Microbacteriaceae;g__Agrococcus	0	1	1	1	6.56329e-06	5.72045e-06
k__Bacteria;p__Actinobacteria;c__Coriobacteriia;o__Coriobacteriales;f__Coriobacteriaceae;g__Eggerthella	0	1	1	1	6.56725e-05	7.31764e-05
k__Bacteria;p__Bacteroidetes;c__Bacteroidia;o__Bacteroidales;f__Porphyromonadaceae;g__Parabacteroides	0	1	1	1	0.00516489	0.00389397
k__Bacteria;p__Bacteroidetes;c__Bacteroidia;o__Bacteroidales;f__[Odoribacteraceae];g__Butyricimonas	0	1	1	1	0.00344055	3.51092e-06
k__Bacteria;p__Bacteroidetes;c__Flavobacteriia;o__Flavobacteriales;f__Flavobacteriaceae;g__	0	1	1	1	2.13524e-05	5.72045e-05
k__Bacteria;p__Cyanobacteria;c__Chloroplast;o__Streptophyta;f__;g__	0	1	1	1	0.0208713	0.0193629
k__Bacteria;p__Cyanobacteria;c__Oscillatoriophycideae;o__Chroococcales;f__Xenococcaceae;g__Chroococcidiopsis	0	1	1	1	6.89028e-06	3.41366e-06
k__Bacteria;p__Firmicutes;c__Bacilli;o__Bacillales;f__;g__	0	1	1	1	3.85027e-06	2.86022e-06
k__Bacteria;p__Firmicutes;c__Bacilli;o__Bacillales;f__Planococcaceae;g__Staphylococcus	0	1	1	1	6.56329e-06	2.86022e-06
k__Bacteria;p__Firmicutes;c__Bacilli;o__Lactobacillales;f__Aerococcaceae;Other	0	1	1	1	6.56329e-06	2.86022e-06
k__Bacteria;p__Firmicutes;c__Bacilli;o__Lactobacillales;f__Aerococcaceae;g__	0	1	1	1	2.62532e-05	2.86022e-05
k__Bacteria;p__Firmicutes;c__Bacilli;o__Lactobacillales;f__Carnobacteriaceae;g__	0	1	1	1	8.75105e-06	1.14409e-05
k__Bacteria;p__Firmicutes;c__Bacilli;o__Lactobacillales;f__Carnobacteriaceae;g__Trichococcus	0	1	1	1	8.3135e-05	5.1484e-05
k__Bacteria;p__Firmicutes;c__Bacilli;o__Turicibacterales;f__Turicibacteraceae;g__Turicibacter	0	1	1	1	1.06762e-05	1.71613e-05
k__Bacteria;p__Firmicutes;c__Clostridia;o__Clostridiales;f__Clostridiaceae;g__Candidatus Arthromitus	0	1	1	1	0.01006	0.00152684
k__Bacteria;p__Firmicutes;c__Clostridia;o__Clostridiales;f__Lachnospiraceae;Other	0	1	1	1	0.000547763	0.000382784
k__Bacteria;p__Firmicutes;c__Clostridia;o__Clostridiales;f__Lachnospiraceae;g__	0	1	1	1	0.0096371	0.0166067
k__Bacteria;p__Firmicutes;c__Clostridia;o__Clostridiales;f__Lachnospiraceae;g__Pseudobutyrivibrio	0	1	1	1	7.63201e-06	3.41366e-06
k__Bacteria;p__Firmicutes;c__Erysipelotrichi;o__Erysipelotrichales;f__Erysipelotrichaceae;g__	0	1	1	1	0.0045432	0.00123687
k__Bacteria;p__Proteobacteria;c__Alphaproteobacteria;o__Rhizobiales;f__Aurantimonadaceae;g__	0	1	1	1	1.92514e-06	1.75546e-06
k__Bacteria;p__Proteobacteria;c__Alphaproteobacteria;o__Rickettsiales;f__mitochondria;Other	0	1	1	1	0.00054245	0.000745707
k__Bacteria;p__Proteobacteria;c__Betaproteobacteria;o__;f__;g__	0	1	1	1	7.70054e-06	3.51092e-06
k__Bacteria;p__Proteobacteria;c__Gammaproteobacteria;Other;Other;Other	0	1	1	1	1.31266e-05	5.72045e-06
k__Bacteria;p__Proteobacteria;c__Gammaproteobacteria;o__;f__;g__	0	1	1	1	2.29676e-06	1.75546e-06
k__Bacteria;p__Proteobacteria;c__Gammaproteobacteria;o__Pseudomonadales;f__Moraxellaceae;g__Psychrobacter	0	1	1	1	3.81601e-06	2.86022e-06
