# Supplementary material for: Prophylactic influences of prebiotics on gut microbiome and immune response of heat-stressed broiler chickens
Source: Sci Rep. 2023 Aug 26;13:13991. doi: 10.1038/s41598-023-40997-7 (PMC10460421; doi:10.1038/s41598-023-40997-7)
Supplement: Supplementary file 2 — Supplementary Table S2. [file 41598_2023_40997_MOESM2_ESM.xlsx]

## Sheet: group_sig_Heat_stress_L6
Prophylactic influences of prebiotics on gut microbiome and immune response of heat-stressed broiler chickens: Sustainable mitigation of climate change Yara Sayed a*, Mariam Hassan b,c,*, Heba M. Salem d, Khaled Al-Amry a and Gamal E. Eid a a Department of Microbiology, Faculty of Veterinary Medicine, Cairo University, 12211, Giza, Egypt. b Department of Microbiology and Immunology, Faculty of Ph…
Table S2: List of identified OTUs (at genus level) with comparing their frequencies in heat-stressed and non-heat-stressed samples P: P value; FDR P: the false positive adjustment of the P value corrected by the Benjamini-Hochberg FDR procedure for multiple comparisons
OTU	Test-Statistic	P	FDR_P	Bonferroni_P	Heat Stress	No Heat Stress
k__Bacteria;p__Actinobacteria;c__Actinobacteria;o__Actinomycetales;f__Actinomycetaceae;g__	5.83333	0.0157253	0.27856	1	8.66586e-06	0
k__Bacteria;p__Actinobacteria;c__Actinobacteria;o__Actinomycetales;f__Microbacteriaceae;Other	5.83333	0.0157253	0.27856	1	3.04583e-05	0
k__Bacteria;p__Actinobacteria;c__Actinobacteria;o__Actinomycetales;f__Microbacteriaceae;g__Agrococcus	5.83333	0.0157253	0.27856	1	2.17072e-05	0
k__Bacteria;p__Firmicutes;c__Bacilli;o__Bacillales;f__Bacillaceae;g__Gracilibacillus	5.83333	0.0157253	0.27856	1	6.49514e-05	0
k__Bacteria;p__Firmicutes;c__Bacilli;o__Bacillales;f__Planococcaceae;g__Staphylococcus	5.83333	0.0157253	0.27856	1	1.74169e-05	0
k__Bacteria;p__Firmicutes;c__Bacilli;o__Lactobacillales;f__Aerococcaceae;Other	5.83333	0.0157253	0.27856	1	1.74169e-05	0
k__Bacteria;p__Firmicutes;c__Bacilli;o__Lactobacillales;f__Aerococcaceae;g__	5.83333	0.0157253	0.27856	1	9.54097e-05	0
k__Bacteria;p__Firmicutes;c__Bacilli;o__Lactobacillales;f__Carnobacteriaceae;g__	5.83333	0.0157253	0.27856	1	3.46634e-05	0
k__Bacteria;p__Firmicutes;c__Bacilli;o__Lactobacillales;f__Carnobacteriaceae;g__Trichococcus	5.83333	0.0157253	0.27856	1	0.000243496	0
k__Bacteria;p__Proteobacteria;c__Alphaproteobacteria;o__Sphingomonadales;f__Sphingomonadaceae;g__Kaistobacter	5.83333	0.0157253	0.27856	1	6.44402e-05	0
k__Bacteria;p__Proteobacteria;c__Gammaproteobacteria;Other;Other;Other	5.83333	0.0157253	0.27856	1	3.48338e-05	0
k__Bacteria;p__Actinobacteria;c__Actinobacteria;o__Actinomycetales;f__Microbacteriaceae;g__	4.56522	0.0326275	0.27856	1	1.30414e-05	1.5264e-06
k__Bacteria;p__Bacteroidetes;c__Flavobacteriia;o__Flavobacteriales;f__Flavobacteriaceae;g__	4.56522	0.0326275	0.27856	1	0.000120811	3.08022e-06
k__Bacteria;p__Firmicutes;c__Bacilli;o__Bacillales;f__Bacillaceae;g__Natronobacillus	4.56522	0.0326275	0.27856	1	0.000134789	3.15982e-06
k__Bacteria;p__Firmicutes;c__Bacilli;o__Bacillales;f__Planococcaceae;g__Sporosarcina	4.56522	0.0326275	0.27856	1	0.000463295	3.05281e-06
k__Bacteria;p__Firmicutes;c__Bacilli;o__Turicibacterales;f__Turicibacteraceae;g__Turicibacter	4.56522	0.0326275	0.27856	1	4.32441e-05	1.54011e-06
k__Bacteria;p__Firmicutes;c__Clostridia;o__Clostridiales;f__[Tissierellaceae];g__Anaerococcus	4.56522	0.0326275	0.27856	1	6.04906e-05	4.2131e-06
k__Bacteria;p__Proteobacteria;c__Betaproteobacteria;o__Burkholderiales;f__Alcaligenaceae;g__	4.56522	0.0326275	0.27856	1	0.000697675	4.42375e-05
k__Bacteria;p__Proteobacteria;c__Betaproteobacteria;o__Burkholderiales;f__Alcaligenaceae;g__Oligella	4.56522	0.0326275	0.27856	1	0.000435593	6.31965e-06
k__Bacteria;p__Proteobacteria;c__Gammaproteobacteria;o__Xanthomonadales;f__Xanthomonadaceae;g__Luteimonas	4.56522	0.0326275	0.27856	1	0.000300293	1.68524e-05
k__Bacteria;p__Actinobacteria;c__Actinobacteria;o__Actinomycetales;f__Dietziaceae;g__Dietzia	4.03846	0.0444743	0.27856	1	0.000183431	4.10608e-06
k__Bacteria;p__Actinobacteria;c__Actinobacteria;o__Actinomycetales;f__Yaniellaceae;g__Yaniella	4.03846	0.0444743	0.27856	1	0.000161298	3.64666e-06
k__Bacteria;p__Firmicutes;c__Bacilli;o__Bacillales;f__Planococcaceae;Other	4.03846	0.0444743	0.27856	1	8.6829e-05	1.28131e-05
k__Bacteria;p__Firmicutes;c__Bacilli;o__Lactobacillales;f__Aerococcaceae;g__Facklamia	4.03846	0.0444743	0.27856	1	0.00146026	2.86843e-05
k__Bacteria;p__Proteobacteria;c__Gammaproteobacteria;o__Xanthomonadales;f__Xanthomonadaceae;g__Lysobacter	4.03846	0.0444743	0.27856	1	0.00037604	5.7395e-06
k__Bacteria;p__Actinobacteria;c__Actinobacteria;o__Actinomycetales;f__Brevibacteriaceae;g__Brevibacterium	3.81818	0.0506992	0.27856	1	0.00271798	7.55152e-05
k__Bacteria;p__Firmicutes;c__Bacilli;o__Bacillales;f__Bacillaceae;g__	3.81818	0.0506992	0.27856	1	0.000962902	8.34266e-05
k__Bacteria;p__Actinobacteria;c__Actinobacteria;o__Actinomycetales;f__Corynebacteriaceae;g__Corynebacterium	3.75	0.0528075	0.27856	1	0.040989	0.00198152
k__Bacteria;p__Actinobacteria;c__Actinobacteria;o__Actinomycetales;f__Dermabacteraceae;g__Brachybacterium	3.75	0.0528075	0.27856	1	0.00713712	0.000416899
k__Bacteria;p__Firmicutes;c__Bacilli;o__Bacillales;f__Staphylococcaceae;g__Jeotgalicoccus	3.75	0.0528075	0.27856	1	0.0107927	0.000383127
k__Bacteria;p__Firmicutes;c__Bacilli;o__Bacillales;f__Staphylococcaceae;g__Staphylococcus	3.75	0.0528075	0.27856	1	0.00340341	0.000270308
k__Bacteria;p__Firmicutes;c__Bacilli;o__Lactobacillales;Other;Other	3.75	0.0528075	0.27856	1	0.000812856	0.000102458
k__Bacteria;p__Firmicutes;c__Bacilli;o__Lactobacillales;f__Aerococcaceae;g__Aerococcus	3.75	0.0528075	0.27856	1	0.00285413	0.000205663
k__Bacteria;p__Firmicutes;c__Bacilli;o__Lactobacillales;f__Leuconostocaceae;g__Weissella	3.75	0.0528075	0.27856	1	0.00052933	3.60484e-05
k__Bacteria;p__Firmicutes;c__Clostridia;o__Clostridiales;f__Clostridiaceae;Other	3.75	0.0528075	0.27856	1	0.00080584	0.000234117
k__Bacteria;p__Firmicutes;c__Clostridia;o__Clostridiales;f__Clostridiaceae;g__	3.75	0.0528075	0.27856	1	0.0425183	0.00253591
k__Bacteria;p__Firmicutes;c__Clostridia;o__Clostridiales;f__Clostridiaceae;g__SMB53	3.75	0.0528075	0.27856	1	0.00078112	5.09581e-05
k__Bacteria;p__Firmicutes;c__Clostridia;o__Clostridiales;f__Ruminococcaceae;g__	3.75	0.0528075	0.27856	1	0.0228685	0.0658481
k__Bacteria;p__Firmicutes;c__Erysipelotrichi;o__Erysipelotrichales;f__Erysipelotrichaceae;g__	3.75	0.0528075	0.27856	1	0.000422583	0.00420765
k__Bacteria;p__Proteobacteria;c__Gammaproteobacteria;o__Enterobacteriales;f__Enterobacteriaceae;Other	3.75	0.0528075	0.27856	1	0.00167682	0.000300015
k__Bacteria;p__Bacteroidetes;c__Sphingobacteriia;o__Sphingobacteriales;f__Sphingobacteriaceae;g__	2.92174	0.0873936	0.311968	1	0.000447558	4.52908e-05
k__Bacteria;p__Firmicutes;c__Bacilli;o__Bacillales;f__Planococcaceae;g__	2.92174	0.0873936	0.311968	1	4.36701e-05	3.08022e-06
k__Bacteria;p__Verrucomicrobia;c__Verrucomicrobiae;o__Verrucomicrobiales;f__Verrucomicrobiaceae;g__Akkermansia	2.92174	0.0873936	0.311968	1	1.29562e-05	2.10655e-06
k__Bacteria;p__Bacteroidetes;c__Sphingobacteriia;o__Sphingobacteriales;f__Sphingobacteriaceae;g__Sphingobacterium	2.58462	0.107907	0.311968	1	0.00147365	0.000151565
k__Bacteria;p__Firmicutes;c__Clostridia;o__Clostridiales;f__Lachnospiraceae;g__Clostridium	2.58462	0.107907	0.311968	1	0	0.000983483
k__Bacteria;p__Firmicutes;c__Clostridia;o__Clostridiales;f__Peptococcaceae;g__	2.58462	0.107907	0.311968	1	0.000146127	3.15051e-05
k__Bacteria;p__Firmicutes;c__Erysipelotrichi;o__Erysipelotrichales;f__Erysipelotrichaceae;g__Holdemania	2.58462	0.107907	0.311968	1	6.01499e-05	2.89068e-06
k__Bacteria;p__Tenericutes;c__Mollicutes;o__Anaeroplasmatales;f__Anaeroplasmataceae;g__Anaeroplasma	2.58462	0.107907	0.311968	1	0	0.000408148
k__Bacteria;p__Acidobacteria;c__Acidobacteria-6;o__iii1-15;f__mb2424;g__	2.5	0.113846	0.311968	1	8.58067e-06	0
k__Bacteria;p__Actinobacteria;c__Actinobacteria;o__Actinomycetales;f__Gordoniaceae;g__Gordonia	2.5	0.113846	0.311968	1	1.75021e-05	0
k__Bacteria;p__Actinobacteria;c__Actinobacteria;o__Actinomycetales;f__Jonesiaceae;g__	2.5	0.113846	0.311968	1	8.58067e-06	0
k__Bacteria;p__Actinobacteria;c__Actinobacteria;o__Actinomycetales;f__Microbacteriaceae;g__Pseudoclavibacter	2.5	0.113846	0.311968	1	1.31266e-05	0
k__Bacteria;p__Actinobacteria;c__Actinobacteria;o__Actinomycetales;f__Micrococcaceae;g__Arthrobacter	2.5	0.113846	0.311968	1	2.18776e-05	0
k__Bacteria;p__Actinobacteria;c__Actinobacteria;o__Actinomycetales;f__Nocardioidaceae;g__	2.5	0.113846	0.311968	1	8.58067e-06	0
k__Bacteria;p__Bacteroidetes;c__Bacteroidia;o__Bacteroidales;f__Prevotellaceae;g__Prevotella	2.5	0.113846	0.311968	1	8.58067e-06	0
k__Bacteria;p__Bacteroidetes;c__Flavobacteriia;o__Flavobacteriales;f__Flavobacteriaceae;g__Myroides	2.5	0.113846	0.311968	1	8.58067e-06	0
k__Bacteria;p__Bacteroidetes;c__Flavobacteriia;o__Flavobacteriales;f__Flavobacteriaceae;g__Salegentibacter	2.5	0.113846	0.311968	1	8.58067e-06	0
k__Bacteria;p__Bacteroidetes;c__Flavobacteriia;o__Flavobacteriales;f__[Weeksellaceae];g__	2.5	0.113846	0.311968	1	1.71613e-05	0
k__Bacteria;p__Bacteroidetes;c__[Saprospirae];o__[Saprospirales];f__Chitinophagaceae;g__	2.5	0.113846	0.311968	1	8.58067e-06	0
k__Bacteria;p__Bacteroidetes;c__[Saprospirae];o__[Saprospirales];f__Chitinophagaceae;g__Flavisolibacter	2.5	0.113846	0.311968	1	1.71613e-05	0
k__Bacteria;p__Firmicutes;c__Bacilli;o__Bacillales;f__Staphylococcaceae;g__Macrococcus	2.5	0.113846	0.311968	1	1.71613e-05	0
k__Bacteria;p__Firmicutes;c__Bacilli;o__Lactobacillales;f__Carnobacteriaceae;g__Desemzia	2.5	0.113846	0.311968	1	1.2871e-05	0
k__Bacteria;p__Firmicutes;c__Bacilli;o__Lactobacillales;f__Carnobacteriaceae;g__Granulicatella	2.5	0.113846	0.311968	1	2.18776e-05	0
k__Bacteria;p__Firmicutes;c__Clostridia;o__Clostridiales;f__[Mogibacteriaceae];g__Anaerovorax	2.5	0.113846	0.311968	1	8.58067e-06	0
k__Bacteria;p__Proteobacteria;c__Alphaproteobacteria;o__BD7-3;f__;g__	2.5	0.113846	0.311968	1	8.58067e-06	0
k__Bacteria;p__Proteobacteria;c__Alphaproteobacteria;o__Rhizobiales;f__Brucellaceae;Other	2.5	0.113846	0.311968	1	2.14517e-05	0
k__Bacteria;p__Proteobacteria;c__Alphaproteobacteria;o__Rhizobiales;f__Hyphomicrobiaceae;g__Devosia	2.5	0.113846	0.311968	1	1.2871e-05	0
k__Bacteria;p__Proteobacteria;c__Alphaproteobacteria;o__Rhizobiales;f__Phyllobacteriaceae;Other	2.5	0.113846	0.311968	1	3.00323e-05	0
k__Bacteria;p__Proteobacteria;c__Alphaproteobacteria;o__Rhodospirillales;f__Acetobacteraceae;g__	2.5	0.113846	0.311968	1	8.75105e-06	0
k__Bacteria;p__Proteobacteria;c__Alphaproteobacteria;o__Sphingomonadales;f__Erythrobacteraceae;g__	2.5	0.113846	0.311968	1	8.58067e-06	0
k__Bacteria;p__Proteobacteria;c__Alphaproteobacteria;o__Sphingomonadales;f__Sphingomonadaceae;g__	2.5	0.113846	0.311968	1	8.58067e-06	0
k__Bacteria;p__Proteobacteria;c__Betaproteobacteria;o__Burkholderiales;f__Alcaligenaceae;g__Achromobacter	2.5	0.113846	0.311968	1	8.58067e-06	0
k__Bacteria;p__Proteobacteria;c__Betaproteobacteria;o__Burkholderiales;f__Alcaligenaceae;g__Alcaligenes	2.5	0.113846	0.311968	1	3.43227e-05	0
k__Bacteria;p__Proteobacteria;c__Gammaproteobacteria;o__Enterobacteriales;f__Enterobacteriaceae;g__Providencia	2.5	0.113846	0.311968	1	1.71613e-05	0
k__Bacteria;p__Proteobacteria;c__Gammaproteobacteria;o__Oceanospirillales;f__Halomonadaceae;g__Halomonas	2.5	0.113846	0.311968	1	0.000113764	0
k__Bacteria;p__Verrucomicrobia;c__Verrucomicrobiae;o__Verrucomicrobiales;f__Verrucomicrobiaceae;g__	2.5	0.113846	0.311968	1	1.2871e-05	0
k__Bacteria;p__Verrucomicrobia;c__[Spartobacteria];o__[Chthoniobacterales];f__[Chthoniobacteraceae];g__	2.5	0.113846	0.311968	1	1.71613e-05	0
k__Bacteria;p__Actinobacteria;c__Actinobacteria;o__Actinomycetales;f__Micrococcaceae;g__	2.4	0.121335	0.316071	1	0.000121663	2.87554e-05
k__Bacteria;p__Firmicutes;c__Clostridia;o__Clostridiales;f__Lachnospiraceae;g__	2.4	0.121335	0.316071	1	0.00645322	0.0150924
k__Bacteria;p__Proteobacteria;c__Alphaproteobacteria;o__Rickettsiales;f__mitochondria;Other	2.4	0.121335	0.316071	1	0.0012638	0.000375865
k__Bacteria;p__Proteobacteria;c__Gammaproteobacteria;o__Pseudomonadales;f__Moraxellaceae;g__Acinetobacter	2.4	0.121335	0.316071	1	0.00307714	0.000841574
k__Bacteria;p__Firmicutes;c__Clostridia;o__Clostridiales;f__Lachnospiraceae;g__Roseburia	1.87091	0.171371	0.440967	1	4.29034e-06	7.79812e-05
k__Bacteria;p__Firmicutes;c__Bacilli;Other;Other;Other	1.64348	0.199849	0.496096	1	2.6168e-05	1.26393e-05
k__Bacteria;p__Firmicutes;c__Bacilli;o__Bacillales;f__Staphylococcaceae;Other	1.64348	0.199849	0.496096	1	1.74169e-05	6.31965e-06
k__Bacteria;p__Proteobacteria;c__Gammaproteobacteria;o__Pseudomonadales;f__Moraxellaceae;Other	1.64348	0.199849	0.496096	1	8.66586e-06	6.31965e-06
k__Bacteria;p__Firmicutes;c__Bacilli;o__Bacillales;f__Bacillaceae;g__Virgibacillus	1.45385	0.227912	0.502463	1	8.66586e-06	6.5655e-06
k__Bacteria;p__Firmicutes;c__Bacilli;o__Lactobacillales;f__Enterococcaceae;Other	1.37455	0.241032	0.502463	1	0.00010382	3.48935e-05
k__Bacteria;p__Firmicutes;c__Bacilli;o__Lactobacillales;f__Enterococcaceae;g__	1.37455	0.241032	0.502463	1	0.00291971	0.00105337
k__Bacteria;p__Firmicutes;c__Clostridia;o__Clostridiales;f__Dehalobacteriaceae;g__	1.37455	0.241032	0.502463	1	3.03731e-05	2.29757e-05
k__Bacteria;p__Bacteroidetes;c__Bacteroidia;o__Bacteroidales;f__[Barnesiellaceae];g__	1.35	0.245278	0.502463	1	0.0655521	0.0307704
k__Bacteria;p__Cyanobacteria;c__Chloroplast;o__Streptophyta;f__;g__	1.35	0.245278	0.502463	1	0.0325661	0.0152883
k__Bacteria;p__Firmicutes;c__Bacilli;o__Bacillales;f__Bacillaceae;g__Bacillus	1.35	0.245278	0.502463	1	0.000438606	0.000175159
k__Bacteria;p__Firmicutes;c__Bacilli;o__Lactobacillales;f__;g__	1.35	0.245278	0.502463	1	0.000424457	0.00028404
k__Bacteria;p__Firmicutes;c__Bacilli;o__Lactobacillales;f__Enterococcaceae;g__Enterococcus	1.35	0.245278	0.502463	1	0.0167975	0.0112769
k__Bacteria;p__Firmicutes;c__Bacilli;o__Lactobacillales;f__Streptococcaceae;g__	1.35	0.245278	0.502463	1	2.58272e-05	0.000168475
k__Bacteria;p__Firmicutes;c__Clostridia;o__Clostridiales;f__Clostridiaceae;g__Candidatus Arthromitus	1.35	0.245278	0.502463	1	2.60828e-05	0.0089537
k__Bacteria;p__Firmicutes;c__Clostridia;o__Clostridiales;f__Lachnospiraceae;Other	1.35	0.245278	0.502463	1	0.000224205	0.000578199
k__Bacteria;p__Firmicutes;c__Clostridia;o__Clostridiales;f__Lachnospiraceae;g__Epulopiscium	1.35	0.245278	0.502463	1	0.000581039	0.000369334
k__Bacteria;p__Firmicutes;c__Clostridia;o__Clostridiales;f__Ruminococcaceae;Other	1.35	0.245278	0.502463	1	0.000171699	0.000711428
k__Bacteria;p__Firmicutes;c__Clostridia;o__Clostridiales;f__Ruminococcaceae;g__Oscillospira	1.35	0.245278	0.502463	1	0.0088533	0.0451776
k__Bacteria;p__Proteobacteria;c__Gammaproteobacteria;o__Enterobacteriales;f__Enterobacteriaceae;g__Escherichia	1.35	0.245278	0.502463	1	0.000642552	0.000490703
k__Bacteria;p__Proteobacteria;c__Gammaproteobacteria;o__Pseudomonadales;f__Pseudomonadaceae;g__	1.35	0.245278	0.502463	1	7.3532e-05	4.98298e-05
k__Bacteria;p__Proteobacteria;c__Gammaproteobacteria;o__Pseudomonadales;f__Pseudomonadaceae;g__Pseudomonas	1.35	0.245278	0.502463	1	0.000730434	0.00190757
k__Bacteria;p__Actinobacteria;c__Actinobacteria;o__Actinomycetales;f__Intrasporangiaceae;g__	0.933333	0.333998	0.550575	1	4.29034e-06	1.05327e-06
k__Bacteria;p__Actinobacteria;c__Actinobacteria;o__Actinomycetales;f__Propionibacteriaceae;g__Propionibacterium	0.933333	0.333998	0.550575	1	0	4.59291e-06
k__Bacteria;p__Bacteroidetes;c__Bacteroidia;o__Bacteroidales;f__[Odoribacteraceae];g__Butyricimonas	0.933333	0.333998	0.550575	1	0	0.00275454
k__Bacteria;p__Bacteroidetes;c__Cytophagia;o__Cytophagales;f__Cytophagaceae;g__	0.933333	0.333998	0.550575	1	8.58067e-06	3.05281e-06
k__Bacteria;p__Cyanobacteria;c__Oscillatoriophycideae;o__Chroococcales;f__Xenococcaceae;g__Chroococcidiopsis	0.933333	0.333998	0.550575	1	0	7.56042e-06
k__Bacteria;p__Firmicutes;c__Clostridia;o__Clostridiales;f__Clostridiaceae;g__Alkaliphilus	0.933333	0.333998	0.550575	1	0	7.68469e-06
k__Bacteria;p__Firmicutes;c__Clostridia;o__Clostridiales;f__Eubacteriaceae;g__Anaerofustis	0.933333	0.333998	0.550575	1	0	2.56316e-05
k__Bacteria;p__Firmicutes;c__Clostridia;o__Clostridiales;f__Lachnospiraceae;g__Pseudobutyrivibrio	0.933333	0.333998	0.550575	1	0	8.15381e-06
k__Bacteria;p__Firmicutes;c__Clostridia;o__Clostridiales;f__Ruminococcaceae;g__Butyricicoccus	0.933333	0.333998	0.550575	1	0	1.37513e-05
k__Bacteria;p__Proteobacteria;c__Alphaproteobacteria;o__Caulobacterales;f__Caulobacteraceae;g__	0.933333	0.333998	0.550575	1	3.43227e-05	1.54011e-06
k__Bacteria;p__Proteobacteria;c__Alphaproteobacteria;o__Caulobacterales;f__Caulobacteraceae;g__Brevundimonas	0.933333	0.333998	0.550575	1	4.29034e-06	1.54011e-06
k__Bacteria;p__Proteobacteria;c__Alphaproteobacteria;o__Rhizobiales;f__Aurantimonadaceae;g__	0.933333	0.333998	0.550575	1	0	2.59338e-06
k__Bacteria;p__Proteobacteria;c__Alphaproteobacteria;o__Rhizobiales;f__Methylobacteriaceae;g__	0.933333	0.333998	0.550575	1	0	7.48486e-05
k__Bacteria;p__Proteobacteria;c__Betaproteobacteria;o__;f__;g__	0.933333	0.333998	0.550575	1	0	8.26698e-06
k__Bacteria;p__Proteobacteria;c__Betaproteobacteria;o__Burkholderiales;f__Burkholderiaceae;g__Burkholderia	0.933333	0.333998	0.550575	1	0	3.06651e-06
k__Bacteria;p__Proteobacteria;c__Betaproteobacteria;o__Burkholderiales;f__Comamonadaceae;g__Comamonas	0.933333	0.333998	0.550575	1	0	7.19786e-06
k__Bacteria;p__Proteobacteria;c__Betaproteobacteria;o__Burkholderiales;f__Oxalobacteraceae;g__	0.933333	0.333998	0.550575	1	3.00323e-05	6.10561e-06
k__Bacteria;p__Proteobacteria;c__Gammaproteobacteria;o__;f__;g__	0.933333	0.333998	0.550575	1	0	2.89068e-06
k__Bacteria;p__Proteobacteria;c__Gammaproteobacteria;o__Aeromonadales;f__Aeromonadaceae;g__	0.933333	0.333998	0.550575	1	1.2871e-05	3.05281e-06
k__Bacteria;p__Proteobacteria;c__Gammaproteobacteria;o__Enterobacteriales;f__Enterobacteriaceae;g__Enterobacter	0.933333	0.333998	0.550575	1	0	3.06651e-06
k__Bacteria;p__Proteobacteria;c__Gammaproteobacteria;o__Oceanospirillales;f__Oceanospirillaceae;g__	0.933333	0.333998	0.550575	1	4.29034e-06	1.05327e-06
k__Bacteria;p__Proteobacteria;c__Gammaproteobacteria;o__Pseudomonadales;f__Moraxellaceae;g__Alkanindiges	0.933333	0.333998	0.550575	1	4.29034e-06	1.54011e-06
k__Bacteria;p__Proteobacteria;c__Gammaproteobacteria;o__Xanthomonadales;f__Xanthomonadaceae;Other	0.933333	0.333998	0.550575	1	0.000905261	1.05327e-06
k__Bacteria;p__Proteobacteria;c__Gammaproteobacteria;o__Xanthomonadales;f__Xanthomonadaceae;g__	0.933333	0.333998	0.550575	1	8.58067e-06	1.5264e-06
k__Bacteria;p__Proteobacteria;c__Gammaproteobacteria;o__Xanthomonadales;f__Xanthomonadaceae;g__Stenotrophomonas	0.933333	0.333998	0.550575	1	2.14517e-05	1.5264e-06
k__Bacteria;p__Bacteroidetes;c__Bacteroidia;o__Bacteroidales;Other;Other	0.646154	0.421491	0.629524	1	0.000154537	0.000143165
k__Bacteria;p__Firmicutes;Other;Other;Other;Other	0.646154	0.421491	0.629524	1	2.17924e-05	1.64439e-05
k__Bacteria;p__Proteobacteria;c__Deltaproteobacteria;o__Desulfovibrionales;f__Desulfovibrionaceae;g__Bilophila	0.646154	0.421491	0.629524	1	0.000489695	0.000333854
k__Bacteria;p__Cyanobacteria;c__4C0d-2;o__YS2;f__;g__	0.610909	0.434446	0.629524	1	0.00122024	0.000629049
k__Bacteria;p__Proteobacteria;c__Alphaproteobacteria;o__Rhodobacterales;f__Rhodobacteraceae;g__Paracoccus	0.610909	0.434446	0.629524	1	1.74169e-05	9.75227e-06
k__Bacteria;p__Proteobacteria;c__Gammaproteobacteria;o__Enterobacteriales;f__Enterobacteriaceae;g__Klebsiella	0.610909	0.434446	0.629524	1	7.42987e-05	0.000422423
k__Bacteria;p__Bacteroidetes;c__Bacteroidia;o__Bacteroidales;f__Bacteroidaceae;g__Bacteroides	0.6	0.438578	0.629524	1	0.0880253	0.0532166
k__Bacteria;p__Firmicutes;c__Bacilli;o__Lactobacillales;f__Leuconostocaceae;g__	0.6	0.438578	0.629524	1	8.59771e-05	0.000372859
k__Bacteria;p__Firmicutes;c__Clostridia;o__Clostridiales;f__;g__	0.6	0.438578	0.629524	1	0.0404063	0.123369
k__Bacteria;p__Firmicutes;c__Clostridia;o__Clostridiales;f__Lachnospiraceae;g__Blautia	0.6	0.438578	0.629524	1	0.00034459	0.00128787
k__Bacteria;p__Firmicutes;c__Clostridia;o__Clostridiales;f__Lachnospiraceae;g__[Ruminococcus]	0.6	0.438578	0.629524	1	0.0100671	0.0191016
k__Bacteria;p__Firmicutes;c__Clostridia;o__Clostridiales;f__Peptostreptococcaceae;Other	0.6	0.438578	0.629524	1	5.23359e-05	0.000588253
k__Bacteria;p__Firmicutes;c__Clostridia;o__Clostridiales;f__Peptostreptococcaceae;g__	0.6	0.438578	0.629524	1	0.00380927	0.0195131
k__Bacteria;p__Firmicutes;c__Clostridia;o__Clostridiales;f__Ruminococcaceae;g__Anaerotruncus	0.6	0.438578	0.629524	1	0.000158998	0.000475343
k__Bacteria;p__Firmicutes;c__Clostridia;o__Clostridiales;f__Ruminococcaceae;g__Faecalibacterium	0.6	0.438578	0.629524	1	0.00641878	0.0460096
k__Bacteria;p__Firmicutes;c__Clostridia;o__Clostridiales;f__Ruminococcaceae;g__Ruminococcus	0.6	0.438578	0.629524	1	0.00304704	0.00623849
k__Bacteria;p__Firmicutes;c__Erysipelotrichi;o__Erysipelotrichales;f__Erysipelotrichaceae;g__Coprobacillus	0.6	0.438578	0.629524	1	0.000107514	0.001174
k__Bacteria;p__Proteobacteria;c__Gammaproteobacteria;o__Enterobacteriales;f__Enterobacteriaceae;g__	0.6	0.438578	0.629524	1	0.129238	0.0947635
k__Bacteria;p__Proteobacteria;c__Gammaproteobacteria;o__Enterobacteriales;f__Enterobacteriaceae;g__Proteus	0.6	0.438578	0.629524	1	0.000191245	0.000196476
k__Bacteria;p__Firmicutes;c__Bacilli;o__Bacillales;f__Bacillaceae;g__Oceanobacillus	0.41087	0.521528	0.646604	1	0.000140017	5.14966e-06
k__Bacteria;p__Proteobacteria;c__Gammaproteobacteria;o__Aeromonadales;f__Aeromonadaceae;g__Oceanimonas	0.41087	0.521528	0.646604	1	3.06287e-05	7.31457e-06
k__Bacteria;p__Proteobacteria;c__Gammaproteobacteria;o__Enterobacteriales;f__Enterobacteriaceae;g__Citrobacter	0.41087	0.521528	0.646604	1	2.62532e-05	6.26129e-06
k__Bacteria;p__Proteobacteria;c__Gammaproteobacteria;o__Thiotrichales;f__Piscirickettsiaceae;g__	0.41087	0.521528	0.646604	1	4.29034e-06	2.57968e-06
k__Bacteria;p__Actinobacteria;c__Actinobacteria;o__Actinomycetales;f__Bogoriellaceae;g__Georgenia	0.4	0.527089	0.646604	1	0	3.08022e-06
k__Bacteria;p__Actinobacteria;c__Actinobacteria;o__Actinomycetales;f__Geodermatophilaceae;Other	0.4	0.527089	0.646604	1	0	3.05281e-06
k__Bacteria;p__Actinobacteria;c__Actinobacteria;o__Actinomycetales;f__Intrasporangiaceae;g__Phycicoccus	0.4	0.527089	0.646604	1	0	3.05281e-06
k__Bacteria;p__Actinobacteria;c__Actinobacteria;o__Actinomycetales;f__Micrococcaceae;g__Kocuria	0.4	0.527089	0.646604	1	0	3.05281e-06
k__Bacteria;p__Bacteroidetes;c__Cytophagia;o__Cytophagales;f__Cytophagaceae;g__Pontibacter	0.4	0.527089	0.646604	1	0	3.05281e-06
k__Bacteria;p__Bacteroidetes;c__Sphingobacteriia;o__Sphingobacteriales;f__Sphingobacteriaceae;g__Pedobacter	0.4	0.527089	0.646604	1	0	3.05281e-06
k__Bacteria;p__Firmicutes;c__Bacilli;o__Bacillales;f__Bacillaceae;g__Anaerobacillus	0.4	0.527089	0.646604	1	0	2.45783e-05
k__Bacteria;p__Firmicutes;c__Bacilli;o__Bacillales;f__Paenibacillaceae;g__Paenibacillus	0.4	0.527089	0.646604	1	0	6.10561e-06
k__Bacteria;p__Firmicutes;c__Bacilli;o__Lactobacillales;f__Carnobacteriaceae;Other	0.4	0.527089	0.646604	1	0	3.05281e-06
k__Bacteria;p__Firmicutes;c__Bacilli;o__Lactobacillales;f__Lactobacillaceae;g__	0.4	0.527089	0.646604	1	0	4.09639e-06
k__Bacteria;p__Firmicutes;c__Clostridia;o__Clostridiales;f__Clostridiaceae;g__Oxobacter	0.4	0.527089	0.646604	1	0	4.09639e-06
k__Bacteria;p__Firmicutes;c__Erysipelotrichi;o__Erysipelotrichales;f__Erysipelotrichaceae;Other	0.4	0.527089	0.646604	1	0	3.08022e-06
k__Bacteria;p__Firmicutes;c__Erysipelotrichi;o__Erysipelotrichales;f__Erysipelotrichaceae;g__Clostridium	0.4	0.527089	0.646604	1	0	1.22112e-05
k__Bacteria;p__Proteobacteria;c__Alphaproteobacteria;o__Caulobacterales;f__Caulobacteraceae;g__Mycoplana	0.4	0.527089	0.646604	1	0	4.57921e-06
k__Bacteria;p__Proteobacteria;c__Alphaproteobacteria;o__Rhizobiales;f__Rhizobiaceae;g__	0.4	0.527089	0.646604	1	0	3.05281e-06
k__Bacteria;p__Proteobacteria;c__Alphaproteobacteria;o__Rhizobiales;f__Rhizobiaceae;g__Agrobacterium	0.4	0.527089	0.646604	1	0	6.16043e-06
k__Bacteria;p__Proteobacteria;c__Betaproteobacteria;o__Burkholderiales;f__Alcaligenaceae;g__Sutterella	0.4	0.527089	0.646604	1	0	0.00178741
k__Bacteria;p__Proteobacteria;c__Betaproteobacteria;o__Rhodocyclales;f__Rhodocyclaceae;g__Hydrogenophilus	0.4	0.527089	0.646604	1	0	3.05281e-06
k__Bacteria;p__Proteobacteria;c__Gammaproteobacteria;o__Alteromonadales;f__Alteromonadaceae;g__	0.4	0.527089	0.646604	1	0	3.08022e-06
k__Bacteria;p__Proteobacteria;c__Gammaproteobacteria;o__Enterobacteriales;f__Enterobacteriaceae;g__Erwinia	0.4	0.527089	0.646604	1	0	3.05281e-06
k__Bacteria;p__Proteobacteria;c__Gammaproteobacteria;o__Pseudomonadales;f__Moraxellaceae;g__Moraxella	0.4	0.527089	0.646604	1	0	3.08022e-06
k__Bacteria;p__Firmicutes;c__Clostridia;o__Clostridiales;f__Veillonellaceae;g__	0.343636	0.557738	0.680247	1	1.2871e-05	7.04899e-05
k__Bacteria;p__Firmicutes;c__Bacilli;o__Bacillales;f__;g__	0.233333	0.629063	0.744399	1	4.29034e-06	3.08022e-06
k__Bacteria;p__Proteobacteria;c__Alphaproteobacteria;o__Sphingomonadales;f__Sphingomonadaceae;g__Sphingomonas	0.233333	0.629063	0.744399	1	8.75105e-06	6.10561e-06
k__Bacteria;p__Proteobacteria;c__Gammaproteobacteria;o__Pseudomonadales;f__Moraxellaceae;g__Psychrobacter	0.233333	0.629063	0.744399	1	4.29034e-06	3.05281e-06
k__Bacteria;p__Actinobacteria;c__Coriobacteriia;o__Coriobacteriales;f__Coriobacteriaceae;g__	0.161538	0.687744	0.744399	1	4.29034e-06	7.4602e-06
k__Bacteria;p__Firmicutes;c__Bacilli;o__Bacillales;f__Staphylococcaceae;g__Salinicoccus	0.161538	0.687744	0.744399	1	4.29034e-06	1.22639e-05
k__Bacteria;p__Proteobacteria;c__Alphaproteobacteria;o__RF32;f__;g__	0.161538	0.687744	0.744399	1	0.000206192	0.00134362
k__Bacteria;p__Proteobacteria;c__Gammaproteobacteria;o__Pseudomonadales;f__Moraxellaceae;g__	0.161538	0.687744	0.744399	1	8.58067e-06	4.11979e-06
k__Bacteria;Other;Other;Other;Other;Other	0.152727	0.695943	0.744399	1	1.30414e-05	4.55906e-05
k__Bacteria;p__Firmicutes;c__Clostridia;o__Clostridiales;f__Lachnospiraceae;g__Anaerostipes	0.152727	0.695943	0.744399	1	0.00017633	0.000120409
k__Bacteria;p__Proteobacteria;c__Betaproteobacteria;o__Burkholderiales;f__;g__	0.152727	0.695943	0.744399	1	2.16221e-05	6.41718e-05
Unassigned;Other;Other;Other;Other;Other	0.15	0.698535	0.744399	1	0.0261362	0.0261239
k__Bacteria;p__Actinobacteria;c__Coriobacteriia;o__Coriobacteriales;f__Coriobacteriaceae;g__Eggerthella	0.15	0.698535	0.744399	1	6.0661e-05	7.21794e-05
k__Bacteria;p__Bacteroidetes;c__Bacteroidia;o__Bacteroidales;f__Porphyromonadaceae;g__Parabacteroides	0.15	0.698535	0.744399	1	0.00100507	0.00606626
k__Bacteria;p__Bacteroidetes;c__Bacteroidia;o__Bacteroidales;f__Rikenellaceae;g__	0.15	0.698535	0.744399	1	0.050353	0.0425482
k__Bacteria;p__Firmicutes;c__Bacilli;o__Bacillales;f__Bacillaceae;Other	0.15	0.698535	0.744399	1	8.73401e-05	7.04523e-05
k__Bacteria;p__Firmicutes;c__Bacilli;o__Lactobacillales;f__Lactobacillaceae;g__Lactobacillus	0.15	0.698535	0.744399	1	0.339535	0.327268
k__Bacteria;p__Firmicutes;c__Bacilli;o__Lactobacillales;f__Streptococcaceae;g__Streptococcus	0.15	0.698535	0.744399	1	0.0042334	0.00267458
k__Bacteria;p__Firmicutes;c__Clostridia;o__Clostridiales;Other;Other	0.15	0.698535	0.744399	1	0.000833882	0.0018163
k__Bacteria;p__Firmicutes;c__Clostridia;o__Clostridiales;f__Clostridiaceae;g__Clostridium	0.15	0.698535	0.744399	1	0.00010794	0.000140811
k__Bacteria;p__Firmicutes;c__Clostridia;o__Clostridiales;f__Dehalobacteriaceae;g__Dehalobacterium	0.15	0.698535	0.744399	1	0.000133171	5.3799e-05
k__Bacteria;p__Firmicutes;c__Clostridia;o__Clostridiales;f__Lachnospiraceae;g__Coprococcus	0.15	0.698535	0.744399	1	0.000989588	0.00205733
k__Bacteria;p__Firmicutes;c__Clostridia;o__Clostridiales;f__Lachnospiraceae;g__Dorea	0.15	0.698535	0.744399	1	0.00103093	0.00092717
k__Bacteria;p__Firmicutes;c__Clostridia;o__Clostridiales;f__Lachnospiraceae;g__Lachnospira	0.15	0.698535	0.744399	1	3.46634e-05	0.000291352
k__Bacteria;p__Firmicutes;c__Erysipelotrichi;o__Erysipelotrichales;f__Erysipelotrichaceae;g__[Eubacterium]	0.15	0.698535	0.744399	1	0.000128795	0.000192274
k__Bacteria;p__Firmicutes;c__Erysipelotrichi;o__Erysipelotrichales;f__Erysipelotrichaceae;g__cc_115	0.15	0.698535	0.744399	1	0.000146383	0.000109367
k__Bacteria;p__Actinobacteria;c__Actinobacteria;o__Actinomycetales;f__Micrococcaceae;g__Microbispora	0.0456522	0.830809	0.855126	1	4.29034e-06	1.2266e-05
k__Bacteria;p__Bacteroidetes;c__Bacteroidia;o__Bacteroidales;f__Rikenellaceae;Other	0.0456522	0.830809	0.855126	1	4.29034e-06	7.88791e-06
k__Bacteria;p__Firmicutes;c__Bacilli;o__Lactobacillales;f__Streptococcaceae;g__Lactococcus	0.0456522	0.830809	0.855126	1	8.58067e-06	9.80709e-06
k__Bacteria;p__Firmicutes;c__Clostridia;o__Clostridiales;f__Clostridiaceae;g__Sarcina	0.0456522	0.830809	0.855126	1	4.29034e-06	1.02568e-05
k__Bacteria;p__Proteobacteria;Other;Other;Other;Other	0.0456522	0.830809	0.855126	1	8.58067e-06	1.33424e-05
k__Bacteria;p__Proteobacteria;c__Betaproteobacteria;Other;Other;Other	0.0456522	0.830809	0.855126	1	4.29034e-06	4.10608e-06
k__Bacteria;p__TM7;c__TM7-3;o__EW055;f__;g__	0.0456522	0.830809	0.855126	1	4.29034e-06	5.6365e-06
k__Bacteria;p__Firmicutes;c__Clostridia;o__Clostridiales;f__Christensenellaceae;g__	0.0381818	0.845078	0.86559	1	8.15164e-05	9.86443e-05
k__Bacteria;p__Firmicutes;c__Bacilli;o__Bacillales;Other;Other	0	1	1	1	0.000230369	0.00133473
k__Bacteria;p__Firmicutes;c__Clostridia;o__Clostridiales;f__[Mogibacteriaceae];g__	0	1	1	1	9.94444e-05	0.000189483
k__Bacteria;p__Firmicutes;c__Clostridia;o__SHA-98;f__;g__	0	1	1	1	3.00323e-05	2.3315e-05
k__Bacteria;p__Proteobacteria;c__Alphaproteobacteria;o__Rhizobiales;f__Methylobacteriaceae;g__Methylobacterium	0	1	1	1	4.29034e-06	4.64158e-06
k__Bacteria;p__Tenericutes;c__Mollicutes;o__RF39;f__;g__	0	1	1	1	0.000786068	0.00121476
